# Supplementary material for: Health service improvement using positive patient feedback: Systematic scoping review
Source: PLoS One. 2023 Oct 5;18(10):e0275045. doi: 10.1371/journal.pone.0275045 (PMC10553339; doi:10.1371/journal.pone.0275045)
Supplement: S1 Table — (XLSX) [file pone.0275045.s003.xlsx]

## Sheet: DAT v2
ID	Reference	DOI/URL	Year of publication	Journal	Country/Region of Study	Country of Lead Author	Type of Study (quant/qual/mixed)	Interventional/Observational	Method	Design	Setting (healthcare service)	Coded Setting	Sample Size	Inclusion criteria	Public Measure(s)	Purpose of measure	Additional Measures	Positive feedback collection method	Positive feedback distribution method	Source Positive feedback	Coded Positive Feedback	Source Feedback Giver	Coded Feedback Giver	Source Feedback Recipient	Coded Recipient	Who experiences change	Mechanisms	Moderators	Mediators	Facilitators	Barriers	Outcomes	Quality Assessment Score	Comments
1	Akintola, O. (2010). Perceptions of rewards among volunteer caregivers of people living with AIDS working in faith-based organizations in South Africa: a qualitative study. Journal of the International AIDS Society, 13(1), 1-10.	https://doi.org/10.1186/1758-2652-13-22	2010	Journal of International AIDS Society	South Africa	South Africa	Qualitative	Observational	Interviews	Open-ended interviews	Six Zulu-speaking communities, made up of five semi-rural communities (townships) and an informal settlement, all located on the outskirts of Durban in the KwaZulu-Natal province of South Africa.	Community	55 volunteer caregivers	The care organizations were selected based on the following criteria: (1) willingness to facilitate easy access to their volunteers; (2) a large volunteer base that guarantees a large pool of potential participants; and (3) provision of services to two or more communities.	N/A	N/A	N/A	N/A	N/A	Appreciation and recognition	Appreciation Recognitiion	Patients and their family Community members	Service users Families Community	Volunteers	Volunteers	Volunteers	N/A	N/A	N/A	N/A	N/A	Extrinsic reward Satisfaction Feeling inspired	100
2	Akintola, O., & Chikoko, G. (2016). Factors influencing motivation and job satisfaction among supervisors of community health workers in marginalized communities in South Africa. Human Resources for Health, 14(1), 1-15.	https://doi.org/10.1186/s12960-016-0151-6	2016	Human Resources for Health	South Africa	South Africa	Qualitative	Observational	Interviews	Semi-structured interviews	Community-based organizations in marginalized communities in the greater Durban area of South Africa.	Community	26 programme staff providing supervision to community health workers	If they were employed in a CBO and provided direct supervision to CHWs for at least 1 year prior to the study.	N/A	N/A	N/A	N/A	N/A	Appreciation	Appreciation	Patients and other members of the community that they serve	Service users Community	Supervisors	Supervisors	Supervisors	N/A	N/A	N/A	N/A	N/A	Motivation Feeling proud	100
3	Alam, K., & Oliveras, E. (2014). Retention of female volunteer community health workers in Dhaka urban slums: a prospective cohort study. Human Resources for Health, 12(1), 1-11.	https://doi.org/10.1186/1478-4491-12-29	2014	Human Resources for Health	Bangladesh	Bangladesh	Mixed	Observational	Survey Interview	Survey Interview	The Manoshi project	Community	542 Community Health Workers (CHWs)	As in the original case–control study, we determined eligibility for this study based on BRAC’s criteria for the Manoshi project. We considered a woman who had completed a three-week basic training course to be a volunteer CHW and considered her to be current if she was in the Manoshi register at the time of study enrolment. Manoshi Branch Managers updated registers regularly on the basis of the …	N/A	N/A	Retention: still on BRAC Manoshi register at one-year follow-up. Sociodemographic characteristics Motivational factors were factors that might encourage or discourage the volunteer CHWs to continue with the BRAC Manoshi project. Organizational inputs were direct inputs provided by BRAC. Competitive factors were factors that might compete with her performance or earnings.	N/A	N/A	Positive community appraisal	Positive feedback	Community	Community	Community Health Workers	Community Health Workers	Community Health Workers	N/A	N/A	N/A	N/A	N/A	Retention	100	Companion paper 53
4	Alam, K., Tasneem, S., & Oliveras, E. (2012). Performance of female volunteer community health workers in Dhaka urban slums. Social science & medicine, 75(3), 511-515.	https://doi.org/10.1016/j.socscimed.2012.03.039	2012	Social Science & Medicine	Bangladesh	Bangladesh	Mixed	Observational	Questionnaire Focus groups Interviews	Questionnaire Focus group discussions In-depth interviews	12 Manoshi program sites in Dhaka urban slums where the program had been in operation for atleast one yea.	Community	542 current female CHWs: survey 15 in-depth interviews	Only CHWs who had completed the three-week basic training and were on the BRAC register during the study period were considered.	N/A	N/A	The questionnaire included questions on socio-demographic characteristics and potential incentives and disincentives particularly, CHW income; social prestige; attitude of CHW family members and the community; and competition with alternative employment, other providers and other CHWs.	N/A	N/A	Positive community feedback	Positive feedback	Community	Community	Community Health Workers	Community Health Workers	Community Health Workers	N/A	N/A	N/A	N/A	N/A	Increased activity in work	100	Companion paper 85
5	Alibhai, A. A. (2013). The effectiveness of a volunteer community health worker program to support an antiretroviral treatment program for AIDS patients in western uganda (Order No. NS27744). Available from ProQuest Dissertations & Theses A&I. (1504615762). http://nottingham.idm.oclc.org/login?url=https://www.proquest.com/dissertations-theses/effectiveness-volunteer-community-health-worker/docvie…	https://www.proquest.com/docview/1504615762?pq-origsite=gscholar&fromopenview=true	2013	Proquest	Uganda	Canada	Mixed	Observational	Questionnaires Interviews Focus groups	Questionnaires In-depth interviews Focus group discussions (FGDs) Longitudinal data from clinical records and patient monitoring logs Existing project records including volunteer meeting minuties and patient and CHW rosters	Community-based in Rwimi	Community	2006 - 185 patients After 2 years - 129 patients remained, all 40 CHWs retained	Our final selection criteria for CHWs included maturity (over the age of 20 years), a basic ability to read and write English, and being well known and well respected in their own villages. Patients: 18 years of age or over, HIV positive, treatment‐naïve, eligible for ART according to the Uganda National HIV guidelines which called for a measured CD4+ cell count of <200 cells/μL and/or a WHO AIDS…	N/A	N/A	The two‐year CHW survey to develop a CHW FGD topic guide Baseline data on CHWs CHW two-year follow up survey	N/A	N/A	Mainly when the family after the donation thanks you for the work and are satisfied despite the grief When a family, despite the death of a loved one, is capable of saying goodbye and thanking you ...that the donor’s family ends up thanking you, that after they are the one who are generous and the heroes, they go giving thanks they thank you thank you very much	Thanks	Others in their village	Community	Community Health Workers	Community Health Workers	Community Health Workers	N/A	N/A	N/A	N/A	N/A	Encouragement Motivation	100
6	Aparicio M, Centeno C, Juliá G, et alGratitude from patients and relatives in palliative care—characteristics and impact: a national surveyBMJ Supportive & Palliative Care Published Online First: 30 August 2019.	doi: 10.1136/bmjspcare-2019-001858	2019	BMJ	Spain	Spain	Quantitative	Observational	Survey	National online survey	Palliative care in Spain Thirty per cent worked in PC units, 28% in home support teams and 16% in mixed support teams	Palliative care units Community	186 The target group consisted of HPs (health professionals) dedicated to PC (palliative care).	N/A	N/A	N/A	Overall perspective of the team with regard to receiving gratitude in the service (characteristics, the use and the frequency of EoG). Personal experience and degree to which they agreed with a list of 13 statements about the influence on themselves when receiving EoG Nine characteristic questions	N/A	N/A	Expressions of gratitude Words of thanks (68%), food gifts (23%) and letters of thanks (17%) were the most commonly used EoG; less frequent were donations or personal gifts. EoG came mainly from the family (93%), followed by the patients in over half of all cases (54%) and by friends (20%) (table2). Participants reported receiving EoG along the entire care process, but in around 80% of the cases …	Gratitude Food Letters Thanks Gifts Donations	Patients and relatives	Service users Families	PCPs (palliative care professionals)	Professionals	PCPs	N/A	N/A	N/A	Frequency of gratitude related to finding meaning and pride in work	N/A	Job satisfaction Motivation Pride Feeling gratitude Personal and professional fulfilment Improved wellbeing Source of support at times of professional difficulty Reward for efforts Reflection on practice Reduced burnout	100
7	Ashley, C., James, S., Williams, A., Calma, K., Mcinnes, S., Mursa, R., ... & Halcomb, E. (2021). The psychological well‐being of primary healthcare nurses during COVID‐19: A qualitative study. Journal of Advanced Nursing, 77(9), 3820-3828.	https://doi.org/10.1111/jan.14937	2021	Journal of Advanced Nursing	Australia	Australia	Qualitative	Observational	Interviews	Semi-structured interviews	Thirteen (52%) participants were employed as general practice nurses (GPNs) and 12 (48%) participants were community-based nurses (CNs) from settings such as women's health, maternal and child health, mental health and Aboriginal medical services. during the COVID-19 pandemic	GPs Community	25 primary healthcare nurses Most participants were employed as registered nurses (n = 20; 80%), with fewer nurse practitioner (n = 3; 12%), and enrolled nurse (n = 2; 8%) participants.	N/A	N/A	N/A	N/A	N/A	N/A	Community appreciation	Appreciation	The community	Community	Community-based nurses (CNs)	Community Health Workers Nurses	CNs	N/A	N/A	N/A	N/A	N/A	Feeling valued Contributes to psychological wellbeing Feeling supported Feeling empowered	100
8	Bakker, D., Butler, L., Fitch, M., Green, E., Olson, K., & Cummings, G. (2010). Canadian cancer nurses' views on recruitment and retention. Journal of Nursing Management, 18(2), 205-214.	https://doi.org/10.1111/j.1365-2834.2009.01029.x	2010	Journal of Nursing Management	Canada	Canada	Qualitative	Observational	Focus groups	12 focus groups over 6 months	Cancer care settings including ambulatory care clinics, hospital units, home-care or community palliative care services	Oncology: Ambulatory care clinics Hospitals Community	91 cancer nurses	Eligible participants were registered nurses who provided direct care to cancer patients and were (1) employed full-time or part-time in cancer care settings including ambulatory care clinics, hospital units, home-care or community palliative care services, and (2) willing to share their perceptions of the workplace environment and ideas about nurse recruitment and retention.	N/A	N/A	N/A	N/A	N/A	Being appreciated; appreciation of the efforts that midwives made to save the mother and baby.	Appreciation	Patients, families	Service users Families	Oncology nurses	Nurses	Oncology nurses	Validation about making a difference	N/A	N/A	N/A	N/A	Gratification as a retaining factor	100
9	Barnes, A. L. (2015). Relationship between job satisfaction among frontline staff and patient satisfaction: Evidence from community health centers in South Carolina (Doctoral dissertation, University of South Carolina).	https://www.proquest.com/docview/1765406972?pq-origsite=gscholar&fromopenview=true	2015	Proquest	South Carolina	USA	Quantitative	Observational	Survey	Survey	There are currently 19 community health centers in the state of South Carolina. Those CHCs have a total of 142 service sites or locations. The community health centers serve approximately 340,737 patients, 314,517 medical patients, and employ 613 frontline staff ((SCPHCA) 2015).	Community	12 CHCs 303 completed surveys	N/A	N/A	N/A	Created specifically for this study to measure patient satisfaction, job satisfaction	N/A	N/A	Patient relations - patients let me know when I am doing a good job; the society/community values and appreciates the work I do as a frontline staff	Appreciation	Patients, society and the community	Service users Community	Front line staff	Front line health workers	Front line staff	N/A	N/A	N/A	N/A	N/A	Job satisfaction Would choose to be a FLS worker again Retention	86
10	Beate, A., & Jacobsen, F. F. (2020). The art of caring in selected Norwegian nursing homes: a qualitative approach. International Journal of Caring Sciences, 13(2), 820.	https://hdl.handle.net/11250/2738332	2020	International Journal of Caring Sciences	Norway	Norway	Qualitative	Observational	Interviews	Semi-structured interviews	Three nursing homes in Trondheim, Norway	Nursing homes	11 healthcare personnel	Healthcare personnel The informants comprised of six nurses, four assistant nurses, and one social educator. All informants worked with patient care on a daily basis.	N/A	N/A	N/A	N/A	N/A	Expressions of gratitude from patients, families	Gratitude	Patients	Service users	Healthcare personnel	Healthcare personnel	Healthcare personnel	N/A	N/A	N/A	N/A	N/A	Feeling of success Feeling of happiness	100
11	Bhatnagar, A. (2014). Determinants of motivation and job satisfaction among primary health workers: case studies from Nigeria and India (Doctoral dissertation, Johns Hopkins University).	http://jhir.library.jhu.edu/handle/1774.2/37851	2014	Proquest	Nigeria (Study 1 and 2) India (study 3)	USA	Qualitative	Observational	Interviews Surveys	In-depth interviews, (paper 1 and 2) Survey (paper 3)	Paper 1: primary health workers, including doctors, nurses, midwives and community health workers in two states in Nigeria - Nasarawa and Ondo. 29 health workers were interviewed, including 2 doctors, 14 nurse/midwives, 13 CHEWs/CHOs	Primary health care	Paper 1: 29 primary health workers	N/A	N/A	N/A	N/A	N/A	N/A	Recognition and appeciation from community	Recognition Appreciation	Community	Community	Primary health workers	Primary health workers	Primary health workers	N/A	N/A	N/A	N/A	N/A	Motivation Feeling encouraged	100	Companion paper ID 83 Paper 1 of relevance, paper 2 and 3 do not offer relevant results
12	Bhatnagar, A., Gupta, S., Alonge, O., & George, A. S. (2017). Primary health care workers' views of motivating factors at individual, community and organizational levels: a qualitative study from Nasarawa and Ondo states, Nigeria. The International journal of health planning and management, 32(2), 217-233.	https://doi.org/10.1002/hpm.2342	2017	The International Journal of Health Planning and Management	Nigeria	USA	Qualitative	Observational	Interviews	Semi-structured interviews	The Nigerian Ward Minimum Health Care Package prescribes one community health officer (CHO), one public health nurse, three community health extension workers (CHEWs) and four nurse/midwives in a primary health center (PHC) in Nigeria (National Primary Health Care Development Agency, August 2007).	Community	29 primary health workers	N/A	N/A	N/A	N/A	N/A	N/A	Recognition and appereciation from the community	Recognition Appreciation	Community	Community	Primary health workers	Primary health workers	Primary health workers	N/A	N/A	N/A	N/A	N/A	Feeling encouraged	100	Companion ID paper 81
13	Blank, F. S., Tobin, J., Jaouen, M., Smithline, E., Tierney, H., & Visintainer, P. (2014). A comparison of patient and nurse expectations regarding nursing care in the emergency department. Journal of emergency nursing, 40(4), 317-322.	https://doi.org/10.1016/j.jen.2013.02.010	2014	Journal of Emergency Nursing	N/A	USA	Mixed	Observational	Survey	Paired survey (nurses and patients)	50-bed emergency department at anacademic tertiary facility that is also a Level I Trauma Center and pediatric referral facility.	Emergency department	100, 50 nurses and 50 patients, forming 50 nurse-patient pairs	All nurses working in the emergency department were invited to voluntarily participate in this study. Staff members who were part of the research team were excluded from participating in this research. Patients aged 18 years or older who were able to complete a survey were also invited to voluntarily participate in this study; however, prisoners and/or patients in police custody were excluded fro…	N/A	N/A	The survey consists of questions that addressed 3 performance attributes of nursing care. The respondent circled their responses in a Likert scale of 5 choices from 1: “way below expectation” to 5: “way above expectation.” An open-ended comment section followed each question; the last survey item asked for recommendations on how to make nursing care extraordinary. The survey questions assessed th…	N/A	N/A	Perceived support/gratitude expressed by patients	Gratitude	Patients	Service users	Nurses	Nurses	Nurses	N/A	N/A	N/A	N/A	N/A	Satisfaction	71
14	Cameron, P. J., Este, D. C., & Worthington, C. A. (2010). Physician retention in rural Alberta: key community factors. Canadian Journal of Public Health, 101(1), 79-82.	https://doi.org/10.1007/BF03405568	2010	Canadian Journal of Public Health	Rural Alberta	Canada	Qualitative	Observational	Interviews Document review Observations	Case study: Interviews Document review Personal observation	Four rural communities in Alberta that had successfully retained primary care physicians	Community	15 physicians	A typology of seven factors relevant to Alberta rural communities was developed, consisting of geographic proximity to an urban centre, access to health care resources, size of community, geographic location in Alberta, practice type, number of years for which at least one physician was retained, and resources available to the community.	N/A	N/A	N/A	N/A	N/A	Appreciated by their communities Physician participants cited verbal feedback, acknowledgements in the newspaper, and personal cards and gifts. According to two physicians, community members showed gratitude in creative ways: “I was just given a picture yesterday; it’s just in my office there. There’sa patient that painted.” [Male physician] and “Personal thank yous, you know, cards” [Male physic…	Appreciation Cards Gifts Gratitude Thanks	Communities	Community	Physicians	Physicians	Physicians	N/A	N/A	N/A	N/A	N/A	Retention	100
15	Chou, W. C., Tinetti, M. E., King, M. B., Irwin, K., & Fortinsky, R. H. (2006). Perceptions of physicians on the barriers and facilitators to integrating fall risk evaluation and management into practice. Journal of general internal medicine, 21(2), 117-122.	https://doi.org/10.1007/s11606-006-0244-3	2006	Journal of General Internal Medicine	USA	USA	Qualitative	Observational	Interviews	Semi-structured telephone interviews	Primary care offices Greater Hartford area	Primary care offices	18 participants	Of 212 primary care offices in the greater Hartford area, 125 received an outreach visit, 13 offices accepted CCFP materials without a visit, and 74 primary care offices (35%) refused. The physicians in the 125 offices who had received an outreach visit from a CCFP physician were eligible for participation in the present study.	N/A	N/A	N/A	N/A	N/A	Positive feedback	Positive feedback	Patients	Service users	Primary care physicians	Physicians	Primary care physicians	N/A	N/A	N/A	N/A	N/A	Increased interest in referral to positively evaluated service from physicians Facilitates fall risk evaluation and management	100
16	Christiansen, B. (2008). Good work–how is it recognised by the nurse?. Journal of clinical nursing, 17(12), 1645-1651.	https://doi.org/10.1111/j.1365-2702.2007.02139.x	2008	Journal of Clinical Nursing	Norway	Norway	Qualitative	Observational	Interviews	Semi-structured in-depth interviews	Hospitals (9) Outpatient clinic (1)	Hospitals Clinic	10 Nurses	they had worked for approximately two years, their age was no older than 30 and the gendered sample was to correspond to the group’s profile in the survey, still ensuring that the sample comprised a minimum of two participants from the minority gender. Of those who met these criteria, the persons with the longest work experience were invited to participate in the study.	N/A	N/A	N/A	N/A	N/A	thank you cards, hugs, positive feedback	Cards Hugs Positive feedback	patients	Service users	nurses	Nurses	nurses	N/A	N/A	N/A	N/A	N/A	Confirmation of doing a good job from the service user. Sense of doing meaningful work.	100
17	Ciocănel, A., Lazăr, F., Munch, S., Harmon, C., Rentea, G. C., Gaba, D., & Mihai, A. (2018). Helping, mediating, and gaining recognition: The everyday identity work of Romanian health social workers. Social work in health care, 57(3), 206-219.	https://doi.org/10.1080/00981389.2018.1426674	2018	Social Work in Health Care	Romania	Romania	Qualitative	Observational	Interviews	Semi-structured interview	Public hospitals in emergency units, infectious disease hospitals, and maternity units (13 health social workers) School-based health programs (2) Home care (2) Daily centres for drug users (2) A private nonprofit hospice (1) A residential center for children with intellectual disabilities (1)	Hospitals Emergency department Maternity unit School-based Community Hospice	21 health social workers	N/A	N/A	N/A	N/A	N/A	N/A	Positive feedback	Positive feedback	Patients	Service users	Health social workers	Health social workers	Health social workers	Construction and validation of professional identity as a helping professional	N/A	N/A	N/A	N/A	Professional satisfaction	100
18	Cleary, M., Horsfall, J., O'Hara‐Aarons, M., Jackson, D., & Hunt, G. E. (2012). Mental health nurses' perceptions of good work in an acute setting. International journal of mental health nursing, 21(5), 471-479.	https://doi.org/10.1111/j.1447-0349.2011.00810.x	2012	International Journal of Mental Health Nursing	Australia	Singapore	Qualitative	Observational	Interviews	Structured face-to-face interviews	Four acute inpatient units in a large specialist mental health centre in Sydney, Australia. These units have 80 patient beds and approximately 21 nurses work the day shifts from Monday to Friday in these wards.	Mental health centres	40 interviews (registered nurses; RNs)	N/A	N/A	N/A	N/A	N/A	N/A	Thank you, card	Thanks Cards	Patients	Service users	RNs	Nurses	RNs	N/A	N/A	N/A	N/A	N/A	Example of good nursing work	100
19	Converso, D., Loera, B., Viotti, S., & Martini, M. (2015). Do positive relations with patients play a protective role for healthcare employees? Effects of patients' gratitude and support on nurses' burnout. Frontiers in Psychology, 6, 470.	10.3389/fpsyg.2015.00470	2015	Frontiers in Psychology	Italy	Italy	Quantitative	Observational	Questionnaire	N/A	Two hospitals in Northwest Italy Emergency unit and oncology ward	Hospitals Emergency department Oncology	204 nurses 95 - emergency unit 109 - oncology ward	N/A	Customers-initiated Support Scale PGRate scale Job Content Questionnaire (JCQ) (psychological demands and job autonomy subscales) Maslach Burnout Inventory for Human Service Sector (MBI-HSS)	Patient behaviour as a psychological resource for service employees Perception of patients' gratitude expression and of support provided by gratitude expressions Psychological demands and job autonomy Job burnout	N/A	N/A	N/A	Appreciation by others in their village	Appreciation	Patients	Service users	Nurses	Nurses	Nurses	N/A	Psychological demands of role moderates effect of gratitude on burnout. Emergency unit have higher psychological demands than oncology ward. For emergency nurses, as psychological demand grew, personal accomplishment diminished (burnout), but less so when gratitude was received. Work shifts and workload, relationships with service users shorter and more superficial - leads to higher levels of bur…	N/A	N/A	N/A	Service user gratitude is related to elements of burnout Increased personal accomplishment and reduced emotional exhaustion, with differing effects depending on job role.	86	Study 1 not included in DAT as not relevant to research question
20	Cortese, C. G. (2007). Job satisfaction of Italian nurses: an exploratory study. Journal of nursing management, 15(3), 303-312.	https://doi.org/10.1111/j.1365-2834.2007.00694.x	2007	Journal of Nursing Management	Italy	Italy	Qualitative	Observational	Interviews	N/A	The National Health Service, three hospitals in the north of Italy.	Hospitals	64 individuals interviewed	N/A	N/A	N/A	N/A	N/A	N/A	Gratitude	Gratitude	Patients and families	Service users Families	Nurses	Nurses	Nurses	N/A	N/A	N/A	N/A	When relationships with service users are characterized by the absence of other medical staff who have delegated the responsibility to nursing staff, this gives rise to dissatisfaction rather than reward.	Satisfaction Feeling rewarded	100
21	Dageid, W., Akintola, O., & Sæberg, T. (2016). Sustaining motivation among community health workers in aids care in Kwazulu‐natal, South Africa: challenges and prospects. Journal of Community Psychology, 44(5), 569-585.	https://doi.org/10.1002/jcop.21787	2016	Journal of Community Health	South Africa	Norway	Qualitative	Observational	Interviews	In-depth interviews	Two periurban communities (townships) in KwaZulu-Natal, South Africa. Participants for the study were recruited from two CBOs (community-based organizations = CBOs)	Community	12 community health workers (CHWs)	N/A	N/A	N/A	N/A	N/A	N/A	Patient's gratitude and community appreciation	Gratitude Appreciation	Patients Community	Service users Community	Community Health Workers	Community Health Workers	Community Health Workers	N/A	N/A	N/A	N/A	N/A	Motivation	100
22	Danet, A. D., Cardoso, P. M. J., & Villares, J. M. P. (2020). Emotional paths of professional experiences in transplant coordinators. Nefrología (English Edition), 40(1), 75-90.	https://doi.org/10.1016/j.nefroe.2019.05.005	2020	Nefrologia	Andalusia	Spain	Qualitative	Observational	Questionnaires Interviews	Questionnaires with open ended questions, semi-structured interviews	Sector and inter-hospital teams from Andalusian Regional Transplant Coordination.	Hospitals Transplant Coordination	22 transplant coordination professionals (11 interviews, 11 questionnaires)	N/A	N/A	N/A	The questionnaire with open-ended questions and the interview guide were designed based on pre-established, self-created categories, coming from a literature review	N/A	N/A	Grateful patient philanthropy Gifts (Philanthropic contributions to academic medical centers from grateful patients support research, patient care, education, and capital projects. The goal of this study was to identify the ethical concerns associated with philanthropic gifts from grateful patients.)	Philanthropy Gifts	Families	Families	Transplant coordination professionals	Professionals	Transplant coordination professionals	N/A	N/A	N/A	N/A	N/A	Gratification at work	100
23	Datiko, D. G., Yassin, M. A., Tulloch, O., Asnake, G., Tesema, T., Jamal, H., ... & Theobald, S. (2015). Exploring providers’ perspectives of a community based TB approach in Southern Ethiopia: implication for community based approaches. BMC health services research, 15(1), 1-9.	https://doi.org/10.1186/s12913-015-1149-9	2015	BMC Health Services Research	Ethiopia	Ethiopia	Qualitative	Observational	Interviews	In-depth interviews	Community-based delivering tuberculosis packages in Southern Ethiopia.	Community	37 Health Extension Workers (n= 15) Community Health Promotors (n= 5) Laboratory technicians (n= 13) Supervisors (n= 4)	N/A	N/A	N/A	N/A	N/A	N/A	Maternal gratitude	Gratitude	Intervention's beneficiaries community	Service users Community	Community health promoters (CHPs) health extension workers (HEWs)	Community health workers	Community health promoters (CHPs) health extension workers (HEWs)	N/A	N/A	N/A	N/A	N/A	Satisfaction Motivation	100	Internvetion's beneficiaries was interpretted as community/patients in-text and therefore included
24	de Oliveira, A. R., de Sousa, Y. G., Alves, J. P., de Medeiros, S. M., Martiniano, C. S., & Alves, M. (2019). Satisfaction and limitation of primary health care nurses' work in rural areas. Rural and Remote Health, 19(2), 55-64.	https://search.informit.org/doi/10.3316/informit.143753391883465	2019	Rural and Remote Health	Brazil	Brazil	Qualitative	Observational	Interviews	Semi-structured interviews Exploratory case study	Family Health Units (FHUs)	Family health units	11 nurses	Participants were intentionally selected according to the following inclusion criteria: being a nurse from an FHS team of Campina Grande, Paraíba, Brazil; having been working in an exclusively rural area for at least 6 months; and composing the professional staff of the municipal government. There were no exclusion criteria.	N/A	N/A	N/A	N/A	N/A	Recognition Appreciation Gratitude	Recognition Appreciation Gratitude	Community Families	Community Families	Nurses	Nurses	Nurses	N/A	N/A	N/A	N/A	N/A	Job satisfaction Motivation Meaning and direction Feeling rewarded Feeling happy	100
25	Fereday, J., & Muir-Cochrane, E. (2006). The role of performance feedback in the self-assessment of competence: a research study with nursing clinicians. Collegian, 13(1), 10-15.	https://doi.org/10.1016/S1322-7696(08)60511-9	2006	Collegian	Australia	Australia	Qualitative	Observational	Focus groups	Focus group interviews - 7 focus groups	Two private and one public hospital Three nursing clinical groups were represented; midwifery, general surgical and general medical (including palliative care).	Hospitals Midwifery General surgical General medical	For this part of the study a total of seven nursing clinician focus groups were held between the hospitals totalling 26 participants over a period of five months.	N/A	N/A	N/A	N/A	N/A	N/A	Positive feedback (gift, card, comments)	Positive feedback Gifts Cards	Patients	Service users	Nursing clinicians	Nurses	Nursing clinicians	N/A	N/A	N/A	N/A	N/A	Affirmation and reinforcement of competence	100
26	Fontanini, R., Visintini, E., Rossettini, G., Caruzzo, D., Longhini, J., & Palese, A. (2021). Italian Nurses’ experiences during the COVID‐19 pandemic: a qualitative analysis of internet posts. International nursing review, 68(2), 238-247.	https://doi.org/10.1111/inr.12669	2021	International Nursing Review	Italy	Italy	Qualitative	Observational	Descriptive study	Qualitative descriptive study based on a descriptive phenomenology	Social media platforms Professional nursing websites and Facebook pages Narratives mostly written by nurses working in Italy. Hopsitals: critical care, non-critical care, outpatients care Community care: nursing home, home care	Hospitals Community	380 narratives	All narratives in the form of texts and videos posted by nurses from the 23rd of February 2020 to the 3rd of May (the day before the end of the first lockdown) and describing their personal experience during the COVID-19 health emergency in Italian were eligible. The study included posts: (a) written in Italian and English; (b) by nurses working in Italy; (c) published during the first wave of th…	N/A	N/A	N/A	N/A	N/A	Community appreciation	Appreciation	Patients	Service users	Nurses	Nurses	Nurses	N/A	N/A	N/A	N/A	Contradictory stigma as 'plague spreaders' Feeling underestimated and devalued during COVID-19 outbreak	Hope of eradicating negative stigma from previously aggressive service users.	100
27	Fort, A. L., & Voltero, L. (2004). Factors affecting the performance of maternal health care providers in Armenia. Human resources for health, 2(1), 1-11.	https://doi.org/10.1186/1478-4491-2-8	2004	Human Resources for Health	Armenia	USA	Quantitative	Observational	Survey Observation Interview	Trained clinical data collectors recorded the completion of clinical and non-clinical tasks using a checklist derived from the MEASURE Evaluation's Quick Investigation of Quality (QIQ) tool [12]. Because it was not always possible to observe a real client visit (the total fertility rate in Armenia is a low 1.7 live births/woman –DHS 2000) [13], providers were sometimes asked to simulate a situati…	Reproductive health services (prenatal and post-partum care) in Armenia	Reproductive health services	285 nurses and midwives	N/A	MEASURE Evaluation's Quick Investigation of Quality (QIQ) tool	The completion of clinical and non-clinical tasks	N/A	N/A	N/A	Verbal recognition	Recognition	Clients Community	Service users Community	Nurses Midwives	Nurses Midwives	Nurses Midwives	N/A	N/A	N/A	N/A	N/A	Motivation Non-monetary incentive	71
28	Johansson, M., Wåhlin, I., Magnusson, L., & Hanson, E. (2019). Nursing staff's experiences of intensive care unit diaries: a qualitative study. Nursing in Critical Care, 24(6), 407-413.	https://doi.org/10.1111/nicc.12416	2019	Nursing in Critical Care	Sweden	Sweden	Qualitative	Observational	Focus groups	Six focus groups Focus group interviews were chosen combining data from interviews and field notes Semi-structured, focus groups interviews	One university and two county hospitals in Sweden. ICUs where diaries are used.	University Hospitals ICU	27 nursing staff	At one of the ICUs, participants had announced their interest to participate, and the interviews were scheduled by the first author. In the other two ICUs, the head nurse planned the date and time for the focus group interviews, and all nurses and nursing assistants who were on duty that day were invited to participate and share their experiences.	N/A	N/A	N/A	N/A	N/A	Feedback Wupport How valuable it had been Positive feedback Praised	Positive feedback Praise	Patients Family members	Service users Families	Nursing staff	Nurses	Nursing staff	N/A	N/A	N/A	N/A	N/A	Job satisfaction Motivation Commitment to excellent service user care Encouragement to continue diary use Strengthen nursing staff individually and collectively. Feeling of doing good	100	Uses 'positive feedback' and 'feedback' interchangably, interpretted as positive throughout.
29	Judd, M. J., Dorozenko, K. P., & Breen, L. J. (2017). Workplace stress, burnout and coping: a qualitative study of the experiences of Australian disability support workers. Health & social care in the community, 25(3), 1109-1117.	https://doi.org/10.1111/hsc.12409	2017	Health & Social Care in the Community	Australia	Australia	Qualitative	Observational	Interviews	Semi-structured interviews	Disability services that provided supported employment for people living with intellectual and physical disabilities.	Disability services	12 Disability Support Workers (DSWs)	N/A	N/A	N/A	N/A	N/A	N/A	Appreciation	Appreciation	Clients	Service users	Disability Support Workers	Support Worker	Disability Support Workers	N/A	N/A	N/A	N/A	N/A	Feeling rewarded Feeling uplifted Feeling joyous	100
30	Kelly, D., Lankshear, A., Wiseman, T., Jahn, P., Mall-Roosmäe, H., Rannus, K., ... & Sharp, L. (2020). The experiences of cancer nurses working in four European countries: A qualitative study. European Journal of Oncology Nursing, 49, 101844.	https://doi.org/10.1016/j.ejon.2020.101844	2020	European Journal of Oncology	Estonia, Germany, the Netherlands (NL) and the United Kingdom (UK).	UK	Qualitative	Observational	Interviews Focus groups	Focus groups and interviews Focus group x1 with managers (FGMan) Focus group x1 with clinical nurses (FGClin) 5–6 interviews with cancer nurse leaders (INT) Meeting with local stakeholders (in Estonia only)	Cancer nursing conferences in Estonia, Germany, Netherlands and the UK.	Oncology	Cancer nurses, managers and stakeholders from four European countries (n = 97) Focus groups = 95 Results are presented according to response to the questions posed in the focus groups and interviews.	N/A	N/A	N/A	N/A	N/A	N/A	Whenever the patient and the family hold me and thank me	Thanks	Patients	Service users	Clinical staff, managers, leaders	Clinical staff	Clinical staff, managers, leaders	Service users will give positive feedback if job is done well.	N/A	N/A	N/A	N/A	Motivation in the workplace Energy that helps you through the harder times Love for their work	43
31	Khowaja, K., Merchant, R. J., & Hirani, D. (2005). Registered nurses perception of work satisfaction at a Tertiary Care University Hospital. Journal of nursing management, 13(1), 32-39.	https://doi.org/10.1111/j.1365-2834.2004.00507.x	2005	Journal of Nursing Management	Pakistan	Pakistan	Qualitative	Observational	Interviews Focus groups	Focus group interview Exit interviews	The research setting was the Tertiary Care University Hospital at Karachi, Pakistan. Total five focus groups were formed from patient care are as such as Critical Care, Medical/Surgical, Ambulatory, Maternal/Child and Emergency departments to uncover nurses' attitudes and perceptions towards work satisfaction.	Hospitals Critical care Medical-surgery Ambulatory Maternity Emergency department	45 registered nurses Each focus group consisted of nine nurses from each subspecialty area. (Average length of service was 3 years and mean age of nurses was 26.)	N/A	N/A	N/A	A questionnaire was designed for this qualitative study to achieve the study objectives. RNs satisfaction in relation to workload, scheduled shift hours employee benefits salary allowances major satisfiers and dissatisfiers with work leadership and Nursing Management skills of their immediate supervisor and the support and recognition they received from them nurse–doctor collaboration for motivat…	N/A	N/A	Positive comments from patients/families	Positive feedback	Patients/families	Service users Families	Nurses	Nurses	Nurses	N/A	N/A	N/A	N/A	N/A	Job satisfaction Commitment towards responsibilities	100
32	Kim, Y. M., Heerey, M., & Kols, A. (2008). Factors that enable nurse–patient communication in a family planning context: A positive deviance study. International journal of nursing studies, 45(10), 1411-1421.	https://doi.org/10.1016/j.ijnurstu.2008.01.002	2008	International Journal of Nursing Studies	Indonesia	USA	Qualitative	Observational	Interviews Focus groups	In-depth interviews Focus group discusisons ANOVA on quantitative data on clinic, nurse, and patient characteristics.	Public clinics located in two districts of East Java province: Jombang and Mojokerto.	Clinic	7 nurses, 27 patients	"Positive deviant" nurses [The study explored the personal experiences of nurses and patients who communicate especially effectively during family planning consultations (so-called ‘‘positive deviants’’).] PD nurses were identified from RIAS data on facilitative communication. This is a cluster of behaviours believed to foster dialogue, rapport, and patient participation. It includes RIAS codes f…	N/A	N/A	These analyses examined data on the clinics (consultation spaces, communication aids, and supervisory visits), the nurses (socio-demographic characteristics, training, experience, and motivation), and the patients (sociodemographic characteristics, self-efficacy, and assertiveness).	N/A	N/A	Recognition, grateful, appreciate	Recognition Gratitude Appreciation	Patients	Service users	PD nurses	Nurses	PD nurses	N/A	N/A	N/A	N/A	Feedback not consistently received from service users	Motivation Satisfaction Enabled the nurse-service user communication	100
33	MacLeod, M. L., Zimmer, L. V., Kosteniuk, J. G., Penz, K. L., & Stewart, N. J. (2021). The meaning of nursing practice for nurses who are retired yet continue to work in a rural or remote community. BMC nursing, 20(1), 1-13.	https://doi.org/10.1186/s12912-021-00721-0	2021	BMC Nursing	Canada	Canada	Qualitative	Observational	Survey	Cross-sectional survey	Canada’s 10 provinces, both rural and remote.	N/A	82 Registered Nurses 19 Licensed Practical Nurses	Eligible nurses practiced in a rural or remote community or were on leave for 6 months or less at the time of the survey.	Nursing Practice in Rural and Remote Canada II (RRNII)	In-depth, everyday experiences, understandings and meanings.	N/A	N/A	N/A	Gratitude Thanks Appreciation	Gratitude Thanks Appreciation	Community members	Community	Retired RNs and LPNs; (Registered Nurses (RNs)), Licensed Practical Nurses (LPNs))	Nurses	Retired RNs and LPNs	N/A	N/A	N/A	N/A	N/A	Satisfaction Affirmation of doing a good job Gratification Feeling of honour when serving the community	100
34	Maharani, C., Sri Ratna Rahayu, Michael Marx, Svetla Loukanova, The National Health Insurance System of Indonesia and primary care physicians’ job satisfaction: a prospective qualitative study, Family Practice, Volume 39, Issue 1, February 2022, Pages 112–124,	https://doi.org/10.1093/fampra/cmab067	2022	Family Practice	Indonesia	Germany	Qualitative	Observational	Interviews	In-depth interviews	Demak Regency and Semarang City PHC clinics, single-handed practitioners and government-owned PHC facilities—health centres with and without inpatient care	Primary health care	34 Primary Care physicians (PCPs)	Inclusion criteria were PCPs who participated in the previous study, worked for at least 3 months in PHC (primary health care) facilities, which had provided health services for NHIS members for at least 3 months.	N/A	N/A	N/A	N/A	N/A	Great appreciation	Appreciation	Patients	Service users	PCPs	Professionals	PCPs	N/A	N/A	N/A	N/A	N/A	Job satisfaction	100
35	Martínez-Taboas, A., Cordero-Soto, M. M., Dávila, T., Oben, A., Pujals, K., Medina, M., ... & Romaguera, A. (2014). Gifts in psychotherapy: Attitudes and experiences of Puerto Rican psychotherapists. Revista Puertorriqueña de Psicología, 25(2), 328-339.	https://www.redalyc.org/articulo.oa?id=233245622011	2014	Revista Puertorriquena de Psicologia	Puerto Rico	Puerto Rico	Quantitative	Observational	Questionnaire	N/A	Private practice (45%) Psychiatric hospital (10.7%) University setting (13.3%) The rest in miscellaneous settings	Private practice Hospitals University	75 experienced Puerto Rican clinical or counseling psychologists	Working with Peruto Rican clients Participants were 75 clinical psychologists that voluntarily completed our instruments during the year of 2012. To be eligible to participate in the study, the psychotherapists had to be licensed as a clinical or counseling psychologist in Puerto Rico for at least two years. Excluded from our sample were psychologists that had an academic degree in other areas of…	Scale of Attitudes and Behaviors toward Gifts in Psychotherapy (SABGP).	To assess the beliefs, attitudes and experiences of the psychologists residing in Puerto Rico and with clinical practice	N/A	N/A	N/A	Gratitude Thanking staff profusely for their help	Gratitude Thanks	Clients	Service users	Psychologists	Psychologists	Psychologists The therapeutic relationship	N/A	N/A	N/A	N/A	N/A	Accepting gifts did not negatively affect the therapeutic relationship (72%) Strengthened the therapeutic alliance (53%) Guilt (9%)	86
36	Minooee, S., Cummins, A., Foureur, M., & Travaglia, J. (2021). Catastrophic thinking: Is it the legacy of traumatic births? Midwives’ experiences of shoulder dystocia complicated births. Women and Birth, 34(1), e38-e46.	https://doi.org/10.1016/j.wombi.2020.08.008	2021	Women and Birth	Australia	Australia	Qualitative	Observational	Interviews	In-depth interviews	Mostly hospitals	Hospitals	25 Autralian midwives	A qualitative study was employed to explore the experiences of midwives who had encountered births complicated by SD. Participants who had experienced at least one case of SD during their working career were invited.	N/A	N/A	N/A	N/A	N/A	Seeing patient smile - meeting his simple requests and him actually appreciating it. Appreciation of the care provided as well as patient comfort. It was nice to be thanked for my care.	Appreciation Thanks	Women and their families	Service users Families	Midwives	Midwives	Midwives	Protective factor against trauma	N/A	N/A	N/A	N/A	Alleviation of distress	100
37	Muntz, J., & Dormann, C. (2020). Moderating effects of appreciation on relationships between illegitimate tasks and intrinsic motivation: A two-wave shortitudinal study. European Journal of Work and Organizational Psychology, 29(3), 391-404.	https://doi.org/10.1080/1359432X.2019.1706489	2020	European Journal of Work and Organizational Psychology	Germany	Germany	Quantitative	Observational	Panel study	Two-wave panel study across a one-week time lag shortitudinal study	German hospitals	Hospitals	366 at time 1 241 at time 2	N/A	Bern Illegitimate Tasks Scale	Illegitimate tasks	Intrinsic motivation scale Appreciation by means of the scale of Jacobshagen, Oehler, Stettler, Liechti, and Semmer (2008)	N/A	N/A	Appreciation	Appreciation	Patients	Service users	Nurses	Nurses	Nurses	N/A	Appreciation from service user Intrinsic motivation led to unnecessary and unreasonable tasks when appreciation was low rather than high. Appreciation from service users reduced relationship between motivation and completion of illegitimate tasks	N/A	Importance of source of appreciation: service user feedback is most valuable	N/A	Completion of illegitimate (unnecessary/unreasonable) tasks. [Unnecessary task = tasks that should not exist or could have been avoided if work was organized differently] [Unreasonable task = tasks that should be carried out from someone with different responsibilities] Appreciation reduced the effect of intrinsic motivation on completion of illegitimate tasks.	86
38	Nwala, E. (2015). The impact of nonmonetary job benefits on job retention in rural healthcare (Doctoral dissertation, Capella University).	https://www.proquest.com/docview/1735405605?pq-origsite=gscholar&fromopenview=true	2015	N/A	USA	USA	Qualitative	Observational	Interviews Observations	Case study: Face-to-face semi-structured interviews Objective observations	Two different family medicine clinics in rural areas in a state in the Midwest.	Clinic	13 family medicine healthcare personnel	The predetermined criterion for this study included licensed and unlicensed healthcare personnel in family practice. The healthcare personnel research participants had at least one year of job experience in family medicine. The healthcare personnel involved in this study were between the ages of eighteen and sixty-five. In order to be included in the study, participants must have had at least two…	N/A	N/A	N/A	N/A	N/A	Real-time patient feedback Patient comments were primarily positive, thanking the nurses and PCTs for their excellent care. The comments provided details on specific interactions that patients had with staff, such as: “I listened as he [the PCT] talked to my roommate who’s very confused. He calmed her down and treated her as if she were his own mother. Truly a fine young man who does a great job.…	Positive feedback	Patients	Service users	Healthcare personnel	Healthcare personnel	Healthcare personnel	N/A	N/A	N/A	N/A	N/A	Extrinsic motivation Employee retention Job satisfaction Boost morale Provides joy Feeling good A nonmonetary benefit	100
39	Oluwole, A., Dean, L., Lar, L., Salami, K., Okoko, O., Isiyaku, S., ... & Ozano, K. (2019). Optimising the performance of frontline implementers engaged in the NTD programme in Nigeria: lessons for strengthening community health systems for universal health coverage. Human resources for health, 17(1), 1-16.	https://doi.org/10.1186/s12960-019-0419-8	2019	Human Resources for Health	Nigeria, Ogun and Kaduna States	Nigeria	Qualitative	Observational	Workshops	18 problem-focused workshops and 20 solution-focussed workshops Three workshops (one each with teachers, CDDs and FLHF) were held in three LGAs perstate. There were on average 15 participants per workshop, who were divided into sub-groups In addition, two extra solution-focused workshops were held with CDDs and teachers separately...to further explore in-depth solutions, from three additional LGA…	In total, 12 local government areas (LGAs) (six in both Kaduna and Ogun) were included in the study	Community	N/A 18 workshops; there were on average 15 participants per workshop Exact number not stated	N/A	N/A	N/A	N/A	N/A	N/A	Positive feedback	Positive feedback	The community programme beneficiaries	Community	Community Drug Distributors (CDDs)	Community health workers	CDDs	N/A	N/A	N/A	N/A	N/A	Motivation Feeling happy Feeling fulfilled	100
40	Ortiz, J. A. (2014). New graduate nurses' experiences of what accounts for their lack of professional confidence during their first year of practice (Doctoral dissertation, Capella University).	https://www.proquest.com/docview/1650654883?pq-origsite=gscholar&fromopenview=true	2014	Proquest	New York	USA	Qualitative	Observational	Interviews	Semi-structured interviews researcher's field notes	Hospital in the New York area	Hospitals	12 new graduate nurses	The criteria for inclusion in the sample were registered nurses who had completed undergraduate coursework in the United States, had obtained a license to practice nursing, and who were working in a hospital setting for one year or less.	N/A	N/A	N/A	N/A	N/A	Positive feedback Positive comments Thank you	Positive feedback Thanks	Patients	Service users	Graduate nurses	Nurses	Graduate nurses	N/A	N/A	N/A	N/A	N/A	Enhanced professional confidence Rewarding Feeling good	100
41	Pal, L. M., Dixon, R. E., & Faull, C. M. (2014). Utilising feedback from patients and their families as a learning strategy in a foundation degree in palliative and supportive care: a qualitative study. Nurse Education Today, 34(3), 319-324.	https://doi.org/10.1016/j.nedt.2013.06.012	2014	Nurse Education Today	UK	UK	Qualitative	Observational	Focus groups Questionnaire	Face-to-face focus group interviews at three time points Feedback from service users came from the 'My Experience' questionnaire and returned to course tutors anonymously. Students asked to approach 4 service users and/or family members in each academic term, generating 24 over the course.	The Foundation Degree in Palliative and Supportive Care (FDPSC), a collaboration between the education department of LOROS, Hospice care for Leicester, Leicestershire and Rutland, and Northampton University, UK. This is a two-year, part-time course aimed at health and social care support workers who continue their work in a range of settings such as care homes, hospitals, hospices, oncology units…	Nursing homes Hospitals Hospices Oncology wards Community	12 Students 2 tutors	All support workers commencing the FDPSC in 2009 met the preselected criteria for inclusion	N/A	N/A	The ‘My Experience’ questionnaire adapted from the Patient Satisfaction Questionnaire	N/A	N/A	Positive feedback Praise	Positive feedback Praise	Patients Families	Service users Families	Students	Students	Students	Self-reflection	N/A	N/A	Increased confidence in requesting feedback from service users Formal delivery of feedback feels more tangible Positive feedback particularly welcomed by students with previous experience in practice focussed on negative feedback	Confidence issues: Confidence issues in requesting feedback from service users Practical issues: Caring for a small number of patients Feeling uncomfortable asking for feedback from service users due to nature of service Not wanting to burden service users and family Honesty/bias of feedback from the service users and families approached for feedback and unequal power Tutor concern in effective d…	Feeling embarrased when receiving feedback Feeling good Reassurance of doing good work Increased confidence Spurred to continue with good aspects	100
42	Pariseault, Christine A. PhD, RN, CEN; Copel, Linda Carman PhD, RN, PMHCNS-BC, CNE, NCC, ANEF, FAPA; McKay, Michelle A. PhD, RN, CCRN Original Research: Nurses' Experiences of Caring for Patients and Families During the COVID-19 Pandemic: Communication Challenges, AJN, American Journal of Nursing: January 2022 - Volume 122 - Issue 1 - p 22-30	doi: 10.1097/01.NAJ.0000805644.85184.d2	2022	American Journal of Nursing	USA	USA	Qualitative	Observational	Descriptive study	N/A	Via social media posts on Facebook, Twitter, and LinkedIn. A variety of practice sites including adult and pediatric ICUs, EDs, and medical–surgical units All hospital settings, located in the United States, with 15 in the Northeast and two in the West.	Hospitals	17 RNs	Inclusion criteria were being an RN, being Eng-lish speaking, and practicing during the COVID-19 pandemic by providing patient care, regardless of whether their patients tested positive or negative for COVID-19.	N/A	N/A	N/A	N/A	N/A	Grateful	Gratitude	Patients and families	Service users Families	RNs	Nurses	RNs	N/A	N/A	N/A	N/A	N/A	Motivation Encouragement Confirmation of doing everything they could for service users	100
43	Peteet, J. R., Murray Ross, D., Medeiros, C., Walsh-Burke, K., & Rieker, P. (1992). Relationships with patients in oncology: can a clinician be a friend?. Psychiatry, 55(3), 223-229.	https://doi.org/10.1080/00332747.1992.11024596	1992	Psychiatry	USA	USA	Mixed	Observational	Interviews	Individual semi-structured interviews	The Dana-Farber Cancer Institute, a regional comprehensive cancer center affiliated with Harvard Medical School. The istitute serves both adult and pediatric outpatients, and has a 57-bed adult inpatient unit.	Oncology	192 caretakers The study sample consisted of nurses, physicians, and other members of the adult interdisciplinary treatment team, as well as nurses and social workers in the pediatric clinic. (Caretakers)	N/A	N/A	N/A	N/A	N/A	N/A	Recognition, appreciaiton, gratitude	Recognition Appreciation Gratitude	Special patients	Service users	Caretakers	Caretakers	Caretakers	N/A	N/A	N/A	Greater intimacy or closeness with oncology service users.	N/A	Reward Satisfaction	71
44	Pooley, H. M., Highfield, J., & Neal, A. (2015). THE EXPERIENCE OF THE LONG‐TERM DOCTOR–PATIENT RELATIONSHIP IN CONSULTANT NEPHROLOGISTS. Journal of Renal Care, 41(2), 88-95.	https://doi.org/10.1111/jorc.12092	2015	Journal of Renal Care	UK	UK	Qualitative	Observational	Interviews	Semi-structured interviews	Renal department	Renal department	7 male consultant nephrologists	To be included in this research, participants were required to be a consultant nephrologist in the renal department selected for the study.	N/A	N/A	N/A	N/A	N/A	Positive feedback	Positive feedback	Patients	Service users	Nephrenologists	Nephrenologists	Nephrenologists	N/A	N/A	N/A	N/A	N/A	Feeling rewarded	100
45	Prytherch, H., Kagoné, M., Aninanya, G. A., Williams, J. E., Kakoko, D. C., Leshabari, M. T., ... & Sauerborn, R. (2013). Motivation and incentives of rural maternal and neonatal health care providers: a comparison of qualitative findings from Burkina Faso, Ghana and Tanzania. BMC health services research, 13(1), 1-15.	https://doi.org/10.1186/1472-6963-13-149	2013	BMC Health Services Research	Burkina Faso, Ghana, Tanzania	Germany	Qualitative	Observational	Interviews	In-depth interviews	Health centres with a maternity unit in rural Burkina Faso, Ghana, and Tanzania.	Health centres	35; 2 policy level informants 4 district 4 facility level managers 25 health providers involved in delivering MNH at PHC level.	Respondents were the providers of maternal and neonatal care at primary care level and their managers at facility, district and national level.	N/A	N/A	N/A	N/A	N/A	Gratitude, thanks, appreciate	Gratitude Thanks Appreciation	Clients	Service users	MNH (maternal and neonatal health) providers	Healthcare providers	MNH providers	N/A	N/A	N/A	N/A	N/A	Job satisfaction Motivation	100	Companion paper 40
46	Prytherch, H., Kakoko, D. C. V., Leshabari, M. T., Sauerborn, R., & Marx, M. (2012). Maternal and newborn healthcare providers in rural Tanzania: in-depth interviews exploring influences on motivation, performance and job satisfaction. Rural and remote health, 12(3), 1-15.	https://search.informit.org/doi/10.3316/informit.625974688045681	2012	Rural and Remote Health	Tanzania	Germany	Qualitative	Observational	Interviews	In-depth interviews	Health centres with a maternity unit in rural Tanzania	Health centres	35; 25 MNH providers (maternal and neonatal health) 2 district medical officers 2 district reproductive and child health-coordinators 2 rural facility managers 2 informants from the Ministry of Health.	N/A	N/A	N/A	N/A	N/A	N/A	Client appreciation	Appreciation	Community	Community	MNH (maternal and neonatal health) providers	Healthcare providers	MNH providers	N/A	N/A	N/A	N/A	N/A	Encouraging Community appreciation as an intrinsic reward Intensification of achievement and meaningful work	100	Companion paper 45 - repoting Tanzania
47	Raingruber, B., & Wolf, T. (2015). Nurse perspectives regarding the meaningfulness of oncology nursing practice. Clinical journal of oncology nursing, 19(3), 292-296.	10.1188/15.CJON.292-296	2015	Clinical Journal of Oncology Nursing	California, US	USA	Qualitative	Observational	Interviews	N/A	Oncology speciality units Medical surgical unit	Oncology wards Medical-surgical unit	8 nurses	Members of a Northern California ONS (Oncology Nursing Society)	N/A	N/A	N/A	N/A	N/A	Thankfulness Appreciation	Thanks Appreciation	Patients	Service users	Nurses	Nurses	Nurses	N/A	N/A	N/A	Oncology service users	Medical/surgical service users	Motivation	100
48	Reis, M. J. D., Lopes, M. H. B. D. M., Higa, R., Turato, E. R., Chvatal, V. L. S., & Bedone, A. J. (2010). Experiences of nurses in health care for female victims of sexual violence. Revista de saude publica, 44, 325-331.	https://doi.org/10.1590/S0034-89102010000200013	2010	Revista de saude publica	Brazil	Brazil	Qualitative	Observational	Interviews	Semi-guided interviews	A health care service for women who had suffered sexual violence	Sexual violence service	6 nurses	The criteria used to select interviewees were: being a nurse; caring for women who have suffered sexual violence; carrying out professional activities during data collection and accepting that the interview be recorded and literally transcribed at a later date.	N/A	N/A	N/A	N/A	N/A	Patients are extremely grateful	Gratitude	Patient and the family	Service users Families	Nurses	Nurses	Nurses	N/A	N/A	N/A	N/A	N/A	Satisfaction of a job well done Gratification as a human being Feeling good	100
49	Riskin, A., Bamberger, P., Erez, A., Riskin-Guez, K., Riskin, Y., Sela, R., ... & Bamberger, E. (2019). Expressions of gratitude and medical team performance. Pediatrics, 143(4).	https://doi.org/10.1542/peds.2018-2043	2019	Pediatrics	Isreal	Israel	Quantitative	Interventional	RCT	RCT Two independent NICU staff (1 senior doctor and 1 experienced nurse) who were blinded to the experimental intervention observed each team’s performance in each of the simulation scenarios from an adjacent control room with 1-way mirrors and multiple video monitors that allowed for close-up observation and monitoring of the patient’s vital signs. Before serving in that capacity, all judges had…	Neonatal Intensive Care Units (NICU) in Israel's hospital. Simulation took place at the Israel Center for Medical Center.	Hospitals NICU	43 NICU teams, each comprising 2 physicians and 2 nurses	N/A	N/A	N/A	For each scenario, using a 5-point Likert scale (1 = failed; 5 = excellent), judges independently rated each team’s performance along items relating to 9 parameters separated into 2 broad aspects of team performance, namely the following: 1. medical or therapeutic performance: a. diagnostic performance (ie, time taken to diagnose and accuracy of diagnosis); b. quality of therapy plan (ie, appropr…	Each NICU team was exposed to a video clip with opening remarks by a foreign expert collaborating in the study (allegedly Professor John Griffith, the head of critical care at 1 of the leading teaching hospitals in the United Kingdom and 1 of the first department heads to get involved in research on crisis resource management in medicine) followed by Dania, the real mother of a former preterm inf…	Exposure to gratitude or neutral comments from the expert and the mother of the infant occurred at the beginning of the first scenario of the day	Community appreciation	Appreciation	Mother of preterm infant	Service users	NICU team	NICU Team	NICU team	Intensification of prosocial team processes due to stronger feelings of social worth and need to give back	N/A	Team information sharing allows team to anticipate each others' responses, allow for effective coordination, team learning, and capability development. Team information sharing boosts accuracy and efficiency of team diagnostics. Intensification of prosocial team processes due to stronger feelings of social worth and need to give back, providing motivation to engage further in these actions. Upwar…	Higher salience of gratitude when gratitude is more central to the identity of the healthcare staff, and the source of gratitude is genuine.	N/A	Increased team performance due to increased team information sharing. Enhanced diagnostic and procedural performance. Increased workload sharing, not when information sharing included in the model.	86
50	Robinson, D. (2019). Exploring Experiences of Burnout, Engagement, and Social Support Networks: a Qualitative Study of Hospital Medicine Physicians (Doctoral dissertation, Colorado State University).	https://www.proquest.com/docview/2244361153?pq-origsite=gscholar&fromopenview=true	2019	Proquest	Western USA	USA	Mixed	Observational	Interviews Survey	Semi-structured interviews Surveys as additional information	Four hospitals in the Western US	Hospitals	15 hospital medicine physicians (i.e., hospitalists).	Participants were required to meet two following criteria for inclusion in this study: (a) currently practicing hospitalists who deliver >75% clinical patient care in a hospital setting, and (b) be practicing for a period of a year or more in a community, non-academic hospital.	Maslach's abbreviated burnout survey (aMBI) Gallup worker engagement survey	Burnout Engagement at work	Social support network survey	N/A	N/A	Praise/being recognised/thank you	Praise Recognition Thanks	Patients and families	Service users Families	Hospitalists	Hospitalists	Hospitalists	N/A	N/A	N/A	N/A	N/A	Satisfaction with work Meaningful work Deep connections were personally confirming and engaging Confirmation of the right career choice Engagement Feeling of having a good day	100
51	Roca, J., Canet‐Vélez, O., Cemeli, T., Lavedán, A., Masot, O., & Botigué, T. (2021). Experiences, emotional responses, and coping skills of nursing students as auxiliary health workers during the peak COVID‐19 pandemic: A qualitative study. International journal of mental health nursing, 30(5), 1080-1092.	https://doi.org/10.1111/inm.12858	2021	International Journal of Mental Health Nursing	Lleida	Spain	Qualitative	Observational	Interviews	Semi-structured interviews	Nursing homes, hospitals, or specialized units in contact with COVID-19 patients	Nursing homes Hospitals COVID-19 Specialized unit	22 students in their final year of the nursing degree	The participants were final-year undergraduate nursing students at the Faculty of Nursing and Physiotherapy (FIF) of the University of Lleida (UdL). The students were selected using purposeful sampling based on pragmatic and convenience criteria (feasibility, access, interest, and time) until data saturation was reached (Lucianiet al. 2019). The characteristics of maximum information and variety …	N/A	N/A	N/A	N/A	N/A	Appreciation	Appreciation	Patients	Service users	Students	Students	Students	N/A	N/A	N/A	N/A	N/A	Feeling positive about decision to volunteer during the pandemic Feeling satisfied Feeling good Moved by the gratitude and appreciation	100
52	Ronnie, L. (2019). Intensive care nurses in South Africa: Expectations and experiences in a public sector hospital. Journal of Nursing Management, 27(7), 1431-1437.	https://doi.org/10.1111/jonm.12826	2019	Journal of Nursing Management	South Africa	South Africa	Qualitative	Observational	Interviews	Semi-structured interviews	ICU wards at four public, tertiary hospitals in South Africa.	Hospitals ICU	44 ICU nurses	N/A	N/A	N/A	N/A	N/A	N/A	Receiving gifts, flowers and food during their shifts, and receiving the gratitude of patients	Gifts Flowers Food Gratitude	Patients	Service users	Nurses	Nurses	Nurses	N/A	N/A	N/A	N/A	N/A	Psychological contract fulfilment [The psychological contract has been defined as “an individual's beliefs regarding the terms and conditions of a reciprocal exchange agreement between the focal person and another party”]	100
53	Sakai, M., Naruse, T., & Nagata, S. (2013). Home visiting nurses' attitudes toward caring for dying patients, and related workplace factors. International journal of palliative nursing, 19(4), 195-204.	https://doi.org/10.12968/ijpn.2013.19.4.195	2013	International Journal of Palliative Nursing	Japan	Japan	Quantitative	Observational	Questionnaire	N/A	Healthcare service users homes in Chiba prefecture, eastern Japan.	Community	206 Home visiting nurses	N/A	The Frommelt Attitudes Toward Care of the Dying scale, form B, Japanese version (FATCOD B-J) The Death Attitude Inventory (DAI)	Attitudes towards caring for dying patients Attitudes towards death	N/A	N/A	N/A	Patients' appreciation and gratitude	Appreciation Gratitude	Patients and families	Service users Families	Home visiting nurses	Nurses	HVNs	N/A	N/A	N/A	N/A	N/A	Positive attitudes towards work	100
54	Seitovirta, J., Partanen, P., Vehviläinen‐Julkunen, K., & Kvist, T. (2015). Registered nurses' experiences of rewarding in a Finnish University Hospital–an interview study. Journal of nursing management, 23(7), 868-878.	https://doi.org/10.1111/jonm.12228	2015	Journal of Nursing Management	Finland	Finland	Qualitative	Observational	Interviews	Focused interviews	Three different units belonging to one of the university hospital’s departments	Hospitals	10 registered nurses	All RN who had been working at the hospital for at least 6 months were invited to participate	N/A	N/A	N/A	N/A	N/A	Appreciation Thank you	Appreciation Thanks	Patients	Service users	Nurses	Nurses	Nurses	N/A	N/A	N/A	N/A	N/A	Job satisfaction Increased commitment to employer Motivation Feeling inspired Encouragement Enthusiasm Rewarding	100
55	Seitovirta, J., Vehviläinen‐Julkunen, K., Mitronen, L., De Gieter, S., & Kvist, T. (2017). Attention to nurses’ rewarding–an interview study of registered nurses working in primary and private healthcare in Finland. Journal of Clinical Nursing, 26(7-8), 1042-1052.	https://doi.org/10.1111/jocn.13459	2017	Journal of Clinical Nursing	Finland	Finland	Qualitative	Observational	Interviews	Semi-structured interviews	Primary and private healthcare organisations in Finland.	Healthcare organisations	20 RNs	RNs who had been working in the current organisation for at least three months	N/A	N/A	N/A	N/A	N/A	Recognition Thanks	Recognition Thanks	Patients	Service users	RNs	Nurses	RNs	N/A	N/A	N/A	N/A	N/A	Rewards guide nurses' work Job satisfaction Feelings of envy and stress due to performance targets based on rewards Feeling encouraged Increasing commitment Boosting motivation Easier to cope at work Increased joy Increased appreciation of work Feeling valued	100
56	Smallwood, N., Pascoe, A., Karimi, L., & Willis, K. (2021). Moral distress and perceived community views are associated with mental health symptoms in frontline health workers during the COVID-19 pandemic. International Journal of Environmental Research and Public Health, 18(16), 8723.	https://doi.org/10.3390/ijerph18168723	2021	International Journal of Environmental Research and Public Health	Australia	Australia	Quantitative	Observational	Survey	N/A	Nationwide survey of frontline staff: emergency medicine, critical care, respiratory medicine, general medicine, infectious diseases, palliative care, and hospital aged care Public hospitals throughout Victoria, multiple hospitals around Australia	Hospitals	7846 complete responses	N/A	The Generalised Anxiety Disorder (GAD-7) Patient Health Questionnaire (PHQ-9) Abbreviated Impact of Event Scale (IES-6) Abbreviated Maslach Burnout Inventory (MBI) Abbreviated 2-item CD-RISC-2 scale	Psychological assessment Resilience	Demographics, professional background and work arrangements, impact of pandemic on employment and finances, exposure to COVID-19, ‘relaxing and staying healthy’, organisational leadership, and workplace change	N/A	N/A	Appreciative	Appreciation	Community	Community	Frontline health care workers (HCWs)	Front line health worker	HCWs	N/A	N/A	N/A	Being more confident and trained with PPE Being in an 'other' role (compared to doctors) [increased belief that community were appreciative]	Participants aged 31-40 Nurses (compared to doctors) [reduced belief that community were appreciative]	Fewer mental health symptoms Greater personal accomplishment Protective against distress	86
57	Tang, P. M., Ilies, R., Aw, S. S., Lin, K. J., Lee, R., & Trombini, C. (2021). How and when service beneficiaries’ gratitude enriches employees’ daily lives. Journal of Applied Psychology.	https://doi.org/10.1037/apl0000975	2021	Journal of Applied Psychology	China (study 1) Singapore (study 2)	USA	Quantitative	Observational	Experience Sampling Method	N/A	A large public hospital in Northern China (study 1) A private hospital in Singapore (study 2)	Hospitals	113 employees and their spouses (study 1) 81 couples (study 2)	Nurses who were working in the day shift during our study period and whose spouses were willing to participate as well. (study 2)	Short Positive and Negative Affect Schedule (PANAS)	Employees' daily baseline affective states	Scale to measure occupational identity Daily perceived service beneficiaries gratitude Daily relational energy Daily spousal family satisfaction Daily relationship-based family role performance (study 1); Study 1 measures + alternative contextual resources, alternative personal resources (study 2)	N/A	N/A	Perceptions of service beneficiaries' gratitude (how grateful their patients were towards them that day)	Gratitude	Service beneficiaries/patients	Service users	Doctors and nurses	Doctors Nurses	Doctors and nurses	N/A	Occupational identity moderated relationship between service user gratitude and relationship energy, spousal family satisfaction, and relationship-based family performance. High occupational identity increased these concepts.	In STUDY 2: Relational energy mediated the relationship between service user gratitude and family outcomes (spousal family satisfaction and relationship-based family role performance) Relational energy is a resource linking work domain to family domain.	N/A	N/A	Spousal family satisfaction (better spouses at home) Relationship-based family role performance Resource generation via relational energy when strongly identified with occupation Work-home encrichment	86	Service beneficiaries included here as paper uses term 'patients' to describe service beneficiaries throughout; e.g. patients or customers
58	Vachon, M., & Guité-Verret, A. (2020). From powerlessness to recognition the meaning of palliative care clinicians’ experience of suffering. International Journal of Qualitative Studies on Health and Well-being, 15(1), 1852362.	https://doi.org/10.1080/17482631.2020.1852362	2020	International Journal of Qualitative Studies on Health and Well-being	Montreal, Canada	Canada	Qualitative	Observational	Interviews	In-depth semi-structured interviews	A tertiary medical centre	Medical centre	21 specialized palliative care clinicians who were all part of the same multidisciplinary team (PC clinicians nurses, patient-care attendants, physicians, and members of the psychosocial team)	The only inclusion criteria was to be a member of the PC team.	N/A	N/A	N/A	N/A	N/A	Accepting gifts	Gifts	Patients and families	Service users Families	Palliative Care clinicians	Clinicians	Palliative Care clinicians	N/A	N/A	N/A	N/A	N/A	Source of wellbeing Satisfaction Energy Appeasement of suffering Receiving gratitude is deeply nourishing. Feeling of doing good Feeling valued	100
59	Vail, L., Bosley, S., Petrova, M., & Dale, J. (2011). Healthcare assistants in general practice: a qualitative study of their experiences. Primary health care research & development, 12(1), 29-41.	https://doi.org/10.1017/S1463423610000204	2011	Primary Health Care Research & Development	UK (West Midlands)	UK	Qualitative	Observational	Interviews	Semi-structured interviews	GPs within two Primary Care Trusts in the West Midlands, United Kingdom	GP	14 healthcare assistants	N/A	N/A	N/A	N/A	N/A	N/A	Patients' gratitude	Gratitude	Patients	Service users	Health care assistants	Healthcare Assistant	HCAs	N/A	N/A	N/A	N/A	N/A	Job satisfaction Feeling rewarded	100
60	Vandecasteele, T., Debyser, B., Van Hecke, A., De Backer, T., Beeckman, D., & Verhaeghe, S. (2015). Nurses' perceptions of transgressive behaviour in care relationships: a qualitative study. Journal of advanced nursing, 71(12), 2786-2798.	https://doi.org/10.1111/jan.12749	2015	Journal of Advanced Nursing	Belgium	Belgium	Qualitative	Observational	Interviews	Individual semi-structured interviews	6 wards in two general hospitals in Belgium.	Hospitals	18 nurses	N/A	N/A	N/A	N/A	N/A	N/A	Gratitude and recognition expressed by the patient	Gratitude Recognition	Patients	Service users	Nurses	Nurses	Nurses	N/A	N/A	N/A	N/A	N/A	Makes the day better Determining factor for nurses perception of transgressive behaviour [aggressive] - situations were perceived as transgressive when nurses felt undervalued for their position and expertise	100
61	Wahlberg, A. C., & Bjorkman, A. (2018). Expert in nursing care but sometimes disrespected—Telenurses’ reflections on their work environment and nursing care. Journal of Clinical Nursing, 27(21-22), 4203-4211.	https://doi.org/10.1111/jocn.14622	2018	Journal of Clinical Nursing	Sweden	Sweden	Qualitative	Observational	Interviews	N/A	Telephone service in Sweden provided through 23 call centers	Telephone service	24 telephone advice nurses	N/A	N/A	N/A	N/A	N/A	N/A	Appreciation received from patients; explicit gratitude	Appreciation Gratitude	Callers Care-seekers	Service users	Telephone advice nurses	Nurses	Telephone advice nurses	N/A	N/A	N/A	N/A	N/A	Positive work environment Work satisfaction Making work worthwhile	100
62	Waltz, L. A., Muñoz, L., Weber Johnson, H., & Rodriguez, T. (2020). Exploring job satisfaction and workplace engagement in millennial nurses. Journal of nursing management, 28(3), 673-681.	https://doi.org/10.1111/jonm.12981	2020	Journal of Nursing Management	USA	USA	Qualitative	Observational	Focus groups	9 focus group sessions	A 179-bed private hospital located in a large metropolitan area of the southwest region of the United States.	Hospitals	33 millennial nurses	Full-time RNs who self-identified as being within the millennial generation and had been employed at least 6 months at the hospital The hospital employs approximately 450 RNs, with 195 of them from the millennial generation.	N/A	N/A	N/A	N/A	N/A	Gratitude and positive feedback positive community feedback	Gratitude Positive feedback	Patients or families	Service users Families	Millennial nurses	Nurses	Millennial nurses	N/A	N/A	N/A	N/A	N/A	Greater job satisfaction Feeling rewarded Confirmation of doing a good job Feeling good Makes day better	100
63	Warburton, J., Moore, M. L., Clune, S. J., & Hodgkin, S. P. (2014). Extrinsic and intrinsic factors impacting on the retention of older rural healthcare workers in the north Victorian public sector: a qualitative study. Rural and Remote Health, 14(3), 131-146.	https://search.informit.org/doi/10.3316/informit.451178784672507	2014	Rural and Remote Health	Australia	Australia	Qualitative	Observational	Interviews	Semi-structured telephone interviews	Older (≥55 years) rural nurses and allied health workers across northern Victoria.	N/A	17 older rural healthcare workers	Nurses or allied health workers located in northern Victoria and aged over 55 years.	N/A	N/A	N/A	N/A	N/A	Feeling valued	Valued	Clients	Service users	Older rural healthcare workers	Healthcare worker	Older rural healthcare workers	N/A	N/A	N/A	N/A	N/A	Retention Satisfaction Feeling valued Feeling positive about work	100
64	Wasko, K. (2014). Medical practice in rural Saskatchewan: factors in physician recruitment and retention. Canadian Journal of Rural Medicine, 19(3), 93.	https://srpc.ca/resources/Documents/CJRM/vol19n3/pg93.pdf	2014	Canadian Journal of Rural Medicine	Canada	Canada	Qualitative	Observational	Interviews	Standardized, direct interviews	99 communities in rural Saskatchewan.	Community	62 interviews	N/A	N/A	N/A	N/A	N/A	N/A	Feeling appreciated by the community	Appreciation	The community	Community	Physicians	Physicians	Physicians	N/A	N/A	N/A	N/A	N/A	Retention	86
65	Weaver, S. H., Paliwal, M., Phillips, M., Androski, E., & Wurmser, T. A. (2020). The impact of real-time patient feedback using a gamified system. Nursing Management, 51(12), 14-21.	10.1097/01.NUMA.0000721812.13386.81	2020	Nursing Management	Mid-Atlantic region of the US	USA	Mixed	Interventional	Interviews Focus groups Survey	Interventional unit Interviews Focus groups Surveys On the intervention unit, patients were interviewed to obtain their perspective of the gamified system and staff members participated in focus groups to provide their feedback on this system. Staff members on the intervention and comparison units responded to a staff satis-faction and work engagement survey at four time periods: baseline, before…	43-bed medical-surgical unit at an acute care hospital compared with 38 bed medical surgical unit	Hospitals Medical-surgical unit	4 patients interviewed 18 staff members from the intervention unit participated in one of two focus group sessions.	Patients on one medical-surgical unit and staff who work on two medical-surgical units	Job Enjoyment Scale 12 Gallup employee engagement questions HCAHPS survey (Hospital Consumer Assessment of Health Plans Survey)	Job satisfaction Engagement Patient satisfaction	N/A	Service users and families entering comments into a free-text gamified patient feedback system	Gamified patient feedback system Text alerts to staff	Patients thanks, bring cards and flowers	Thanks Cards Flowers	Patients	Service users	RNs, patient care technicians	Nurses Technicians	RNs, patient care technicians	N/A	N/A	N/A	Staff enthusiasm about the gamified feedback system	Job role - night shift staff did not have the opportunity to receive feedback from service users about their care. Took a long time to accumulate rewards, pecks, so incentives were not timely, consistent, or meaningful. Decreased enthusiasm and motivation after initial introduction of the gamified feedback system.	Boosts confidence Boosts morale Feeling good Motivation Feeling comfortable Feeling good	86
66	Wright, S. M., Wolfe, L., Stewart, R., Flynn, J. A., Paisner, R., Rum, S., ... & Carrese, J. (2013). Ethical concerns related to grateful patient philanthropy: the physician’s perspective. Journal of general internal medicine, 28(5), 645-651.	https://doi.org/10.1007/s11606-012-2246-7	2013	Journal of General Internal Medicine	USA	USA	Qualitative	Observational	Interviews	In-depth interviews	The Department of Medicine at the Johns Hopkins University School of Medicine.	University	20 Department of Medicine physicians at John Hopkins	The development professional team identified 21 physicians who had been the stimulus for multiple episodes of grateful patient philanthropy during the preceding few years.	N/A	N/A	N/A	N/A	N/A	Saying thank you	Thanks	Grateful patient donors	Service users	Physicians	Physicians	Physicians Doctor-patient relationship	Altered nature of the relationship from one entirely focused on service user well-being to one that also addressed philanthropy	N/A	N/A	N/A	N/A	Ethical concern The physician–service user bond might be tainted and service user expectations could change. Altered nature of the relationship from one entirely focused on service user well-being to one that also addressed philanthropy, causing tension related to the appropriate timing of discussing health-related matters versus philanthropic issues. Service users become socially friendly. Press…	100
67	Zulu, J. M., Michelo, C., Kinsman, J., Hurtig, A. K., & Zulu, J. M. (2015). 1/3. Hope and despair: the community health assistant role in Zambia. British Journal of Healthcare Assistants, 9(9), 458-465. Zulu, J. M., Michelo, C., Kinsman, J., Hurtig, A. K., & Zulu, J. M. (2016). Hope and despair 3/3: pluses and minuses for community health assistants in rural Zambia. British Journal of Healthcare …	https://doi.org/10.12968/bjha.2015.9.9.458 https://doi.org/10.12968/bjha.2016.10.1.31	2015 2016	British Journal of Healthcare Assistants	Zambia	Zambia	Qualitative	Observational	Interviews	In-depth interviews	Community-based in Kapiri Mposhi district is in the Central Province of Zambia.	Community	12 community health assistants	Some 12 CHAs who were deployed in the district in August 2012 were included in the study. This is the total number of CHAs deployed and working in the district at the time of the study.	N/A	N/A	N/A	N/A	N/A	When patients are satisfied	Patient satisfaction	The community	Community	Community health assistants	Community health workers	Community health assistants	N/A	N/A	N/A	N/A	N/A	Motivation to work	71	Study IDs were combined as paper presents methods and results in different papers, but is still retrospective.
68	Zwack, J., & Schweitzer, J. (2013). If every fifth physician is affected by burnout, what about the other four? Resilience strategies of experienced physicians. Academic Medicine, 88(3), 382-389.	10.1097/ACM.0b013e318281696b	2013	Academic Medicine	Germany	Germany	Qualitative	Observational	Interviews	Semi-structured interviews	Self-employed or hospital-employed	Hospitals	200 51 general practitioners, 38 psychiatrists, 45 surgeons, and 66 physicians from other disciplines.	N/A	Maslach Burnout Inventory (MBI)	Screening purposes only The MBI assesses the frequency of symptoms referring to three subdimensions (Emotional Exhaustion, Depersonalization, Personal Accomplishment) on a six-point scale	N/A	N/A	N/A	Recognition and appreciation	Recognition Appreciation	Patients	Service users	Physicians	Physicians	Physicians The doctor-service user relationship	N/A	N/A	N/A	Physicians' ability to percieve positive events	N/A	Job-related source of gratification Gratification from the doctor-service user relationship Source of strength	100
This work is licensed under the Creative Commons Attribution 4.0 International License. To view a copy of this license, visit http://creativecommons.org/licenses/by/4.0/ or send a letter to Creative Commons, PO Box 1866, Mountain View, CA 94042, USA. To attribute the authors, cite as: Lloyd R and Rennick-Egglestone S. Full data abstraction table for a systematic review on positive patient feedbac…
